# Supplementary material for: Compositionally Aware Phylogenetic Beta-Diversity Measures Better Resolve Microbiomes Associated with Phenotype
Source: mSystems. 2022 Apr 28;7(3):e00050-22. doi: 10.1128/msystems.00050-22 (PMC9238373; doi:10.1128/msystems.00050-22)
Supplement: TABLE S1 [file msystems.00050-22-s0002.xlsx]

## Sheet: Sheet1
Metric	No Required Rarefaction	No Pseudocount	Phylogenetic	Weighted	Repeated Measures
UniFrac			X
Weighted UniFrac			X	X
Jaccard
Bray-Curtis				X
Aitchison PCA				X
Centered Ratio & Information Unifrac	X		X	X
RPCA	X	X		X
CTF	X	X		X	X
Phylogenetic RPCA	X	X	X	X
Phylogenetic CTF	X	X	X	X	X
