# Supplementary material for: Compositionally Aware Phylogenetic Beta-Diversity Measures Better Resolve Microbiomes Associated with Phenotype
Source: mSystems. 2022 Apr 28;7(3):e00050-22. doi: 10.1128/msystems.00050-22 (PMC9238373; doi:10.1128/msystems.00050-22)
Supplement: TABLE S2 [file msystems.00050-22-s0003.xlsx]

## Sheet: Sheet1
	runtime (s)
metric	repeated measure case study	cross sectional case study
Phylo-CTF	37.96	-
CTF	5.693	-
RPCA	-	2.92
Phylo-RPCA	-	0.798
unweighted UniFrac	1.777	2.79
Jaccard	1.255	0.305
Bray-Curtis	1.285	0.464
Aitchison	25.261	1.886
Generalized UniFrac (α=0.0)	2.595	2.508
Generalized UniFrac (α=0.1)	2.873	3.021
Generalized UniFrac (α=0.2)	3.057	2.881
Generalized UniFrac (α=0.3)	3.041	3.061
Generalized UniFrac (α=0.4)	2.791	3.125
Generalized UniFrac (α=0.5)	2.785	3.159
Generalized UniFrac (α=0.6)	3.024	2.809
Generalized UniFrac (α=0.7)	3.088	3.013
Generalized UniFrac (α=0.8)	2.744	3.15
Generalized UniFrac (α=0.9)	2.943	2.772
Generalized UniFrac (α=1.0)	2.107	2.738
